# Supplementary material for: Light Trapping of Inclined Si Nanowires for Efficient Inorganic/Organic Hybrid Solar Cells
Source: Nanomaterials (Basel). 2022 May 26;12(11):1821. doi: 10.3390/nano12111821 (PMC9182400; doi:10.3390/nano12111821)
Supplement: Supplementary file 1 [file nanomaterials-12-01821-s001.zip]

Archive with 1 entries (1 files):
- nanomaterials-1688320-supplementary-final.pdf
